# Supplementary material for: Evolutionary Origin and Genetic Diversity of the Pannonian Ecotype of Apis mellifera carnica Colonies in Hungary Based on Mitochondrial DNA and Microsatellite Markers
Source: Biology (Basel). 2025 Apr 25;14(5):475. doi: 10.3390/biology14050475 (PMC12108602; doi:10.3390/biology14050475)
Supplement: Supplementary file 1 [file biology-14-00475-s001.zip]

Archive with 1 entries (1 files):
- biology-3524674-supplementary.pdf
